# Supplementary material for: (2,2′-Bipyridine-κ2 N,N′)diiodido­palladium(II)
Source: Acta Crystallogr Sect E Struct Rep Online. 2009 Nov 14;65(Pt 12):m1588. doi: 10.1107/S1600536809047771 (PMC2971767; doi:10.1107/S1600536809047771)
Supplement: Supplementary file 2 [file e-65-m1588-Isup2.hkl]

# 
# h,k,l, Fc-squared, Fo-squared, sigma(Fo-squared) and status flag 
# 
data_I
_shelx_title ' [Pd(bipy)I2]' 
_shelx_refln_list_code          4 
_shelx_F_calc_maximum      645.26 
_exptl_crystal_F_000       936.00 
_reflns_d_resolution_high  0.7997 
 
loop_ 
 _symmetry_equiv_pos_as_xyz 
 'x, y, z' 
 '-x, y, -z+1/2' 
 'x+1/2, y+1/2, z' 
 '-x+1/2, y+1/2, -z+1/2' 
 '-x, -y, -z' 
 'x, -y, z-1/2' 
 '-x+1/2, -y+1/2, -z' 
 'x+1/2, -y+1/2, z-1/2' 
 
_cell_length_a    17.2315 
_cell_length_b     9.8273 
_cell_length_c     7.6868 
_cell_angle_alpha  90.000 
_cell_angle_beta  111.438 
_cell_angle_gamma  90.000 
 
_shelx_F_squared_multiplier     1.000 
 
loop_ 
 _refln_index_h 
 _refln_index_k 
 _refln_index_l 
 _refln_F_squared_calc 
 _refln_F_squared_meas 
 _refln_F_squared_sigma 
 _refln_observed_status 
   2   0   0    92524.92    90073.09   1187.74 o 
   4   0   0    31625.12    32332.51    386.49 o 
   6   0   0     9003.36     8481.24    299.27 o 
   8   0   0    16067.21    15485.32    474.27 o 
  10   0   0    62270.63    61862.95    725.38 o 
  12   0   0    15215.04    15524.60    384.18 o 
  14   0   0      159.87      164.98     64.57 o 
  16   0   0      196.30      244.44     75.24 o 
  18   0   0     1676.35     1915.81    261.28 o 
  20   0   0     2930.30     2849.38    347.38 o 
   1   1   0     1442.08     1330.25     35.24 o 
   3   1   0     8272.80     8225.32    354.91 o 
   5   1   0    80847.97    77503.74   1205.14 o 
   7   1   0     5619.20     5097.95    117.08 o 
   9   1   0    12039.38    12259.17    207.20 o 
  11   1   0     3199.02     3114.95    121.58 o 
  13   1   0     3042.70     3031.73    131.15 o 
  15   1   0     5860.32     5919.63    215.60 o 
  17   1   0      290.87      264.98     62.18 o 
  19   1   0       95.18       63.17     81.42 o 
   0   2   0     3691.49     4009.75     83.05 o 
   2   2   0    10570.60    10211.75    393.04 o 
   4   2   0    11110.71    10118.49    236.56 o 
   6   2   0    12749.96    12550.27    191.37 o 
   8   2   0     8520.21     8273.31    181.01 o 
  10   2   0     3563.95     3504.93    115.66 o 
  12   2   0     1967.04     2105.02    136.90 o 
  14   2   0      938.80      923.93    100.55 o 
  16   2   0     1198.32     1118.24    115.10 o 
  18   2   0      939.62      913.75    108.95 o 
   1   3   0     2612.61     2762.37     58.59 o 
   3   3   0    36743.30    36757.68    308.35 o 
   5   3   0    87376.13    88033.22   1060.10 o 
   7   3   0    18351.87    18143.67    261.69 o 
   9   3   0      327.61      221.84     68.50 o 
  11   3   0       45.83      119.15     56.88 o 
  13   3   0     5164.64     4664.56    197.22 o 
  15   3   0     5823.44     5553.92    230.26 o 
  17   3   0     1383.52     1259.86    126.25 o 
  19   3   0       31.40        7.08    108.37 o 
   0   4   0    57883.09    58122.08    569.91 o 
   2   4   0     4638.83     4488.05     83.45 o 
   4   4   0    31403.04    29989.64    464.54 o 
   6   4   0    26413.50    23669.59    474.61 o 
   8   4   0     3219.87     2753.52    195.52 o 
  10   4   0    19272.39    18937.30    488.83 o 
  12   4   0       16.26       82.07     63.82 o 
  14   4   0     6901.28     6990.56    247.97 o 
  16   4   0     1528.85     1365.98    274.38 o 
  18   4   0      172.86      438.61     88.93 o 
   1   5   0    76063.83    78243.43    420.44 o 
   3   5   0      807.42      740.77     51.76 o 
   5   5   0     9770.02    10224.00    240.92 o 
   7   5   0     1091.81      947.92    125.05 o 
   9   5   0    21590.99    21571.03    522.45 o 
  11   5   0    20206.28    20446.75    549.86 o 
  13   5   0     3260.90     3097.07    259.61 o 
  15   5   0      110.88       15.59     67.75 o 
  17   5   0      142.15      131.43     61.28 o 
   0   6   0      253.34      311.63     43.62 o 
   2   6   0     1761.85     1812.04     71.39 o 
   4   6   0     3156.66     3104.09    151.22 o 
   6   6   0     5537.42     5527.35    195.56 o 
   8   6   0     3535.94     3574.80    237.61 o 
  10   6   0      424.33      335.50     82.01 o 
  12   6   0      470.60      270.75     69.93 o 
  14   6   0      757.32      737.14    130.53 o 
  16   6   0      966.39     1020.38    162.79 o 
   1   7   0    16638.99    17399.88    212.71 o 
   3   7   0       67.74       32.88     18.17 o 
   5   7   0     1917.11     1991.54     95.81 o 
   7   7   0      465.85      464.30     69.80 o 
   9   7   0     6222.48     5863.33    361.04 o 
  11   7   0     2599.87     2470.88    231.14 o 
  13   7   0       38.34       29.76     44.01 o 
  15   7   0      141.07       74.23     69.49 o 
   0   8   0     3476.63     3304.33    168.79 o 
   2   8   0      387.67      383.64     41.37 o 
   4   8   0    24931.25    26156.44    377.32 o 
   6   8   0    20350.38    22035.13    362.15 o 
   8   8   0      195.25      294.80     40.24 o 
  10   8   0      761.61      789.89    122.31 o 
  12   8   0      631.35      657.44    130.27 o 
  14   8   0     4101.45     4563.27    351.21 o 
   1   9   0     5923.05     5825.25    187.17 o 
   3   9   0      176.73       85.70     44.79 o 
   5   9   0     4026.11     4129.18    275.50 o 
   7   9   0      222.64      275.49     47.56 o 
   9   9   0     3118.55     2844.55    188.87 o 
  11   9   0     2490.85     2774.97    195.94 o 
  13   9   0        0.04      -58.22     58.22 o 
   0  10   0     4642.31     4814.60    318.18 o 
   2  10   0     2593.34     2656.67    293.29 o 
   4  10   0      589.34      562.76     60.12 o 
   6  10   0      135.06      171.45     33.71 o 
   8  10   0      256.63      213.50     40.75 o 
  10  10   0     1265.34     1446.53    169.37 o 
   1  11   0     2985.49     2682.90    212.53 o 
   3  11   0      335.33      411.63     73.53 o 
   5  11   0       32.38       72.81     76.36 o 
   7  11   0      731.30      583.48     81.50 o 
   0  12   0     3253.94     3271.62    344.76 o 
   2  12   0      331.60      281.34     60.88 o 
   4  12   0     1283.56     1152.72    137.52 o 
 -19   1   1      818.66      817.42    120.98 o 
 -17   1   1       19.99      101.89     35.33 o 
 -15   1   1      513.53      473.03     73.61 o 
 -13   1   1    12005.11    13032.53    262.46 o 
 -11   1   1    33552.35    35350.64    591.78 o 
  -9   1   1     8344.98     8833.14    224.77 o 
  -7   1   1     4346.94     4241.96    134.81 o 
  -5   1   1     3744.62     3674.51    100.48 o 
  -3   1   1    72434.34    70603.35    512.90 o 
  -1   1   1    87466.54    90944.16    457.23 o 
   1   1   1    16744.91    17021.80    147.31 o 
   3   1   1     9487.43     9666.61    131.95 o 
   5   1   1     3560.30     3602.79     87.75 o 
   7   1   1    58950.59    59092.86    436.56 o 
   9   1   1    33015.31    32778.02    410.16 o 
  11   1   1     1851.13     1957.18    105.95 o 
  13   1   1      136.89       91.11     39.40 o 
  15   1   1      798.74      759.95     86.25 o 
  17   1   1     3281.77     3386.81    313.69 o 
  19   1   1     1540.31      994.59    185.67 o 
 -20   2   1       28.46      -22.28     43.43 o 
 -18   2   1     2813.55     2554.71    186.68 o 
 -16   2   1     8889.71     9234.90    287.56 o 
 -14   2   1     1289.37     1307.35    120.71 o 
 -12   2   1     6093.63     5903.29    276.27 o 
 -10   2   1       11.66       16.67     20.43 o 
  -8   2   1    51458.22    49668.87    508.67 o 
  -6   2   1    90951.47    90527.99    734.93 o 
  -4   2   1     2074.09     2176.77     64.92 o 
  -2   2   1    88362.11    87790.75    354.59 o 
   0   2   1     2183.09     2125.26     39.01 o 
   2   2   1   108252.58   103071.76   1327.13 o 
   4   2   1   109079.91   102525.15    563.80 o 
   6   2   1     2112.23     2146.81     73.73 o 
   8   2   1    17891.04    17816.08    267.01 o 
  10   2   1        4.01       15.41     18.38 o 
  12   2   1    19830.69    20265.54    594.98 o 
  14   2   1    10397.07    10838.85    297.05 o 
  16   2   1      205.90      279.41     62.93 o 
  18   2   1      385.72      284.11     98.82 o 
 -19   3   1      379.75      381.16     90.41 o 
 -17   3   1     3102.13     3224.43    232.05 o 
 -15   3   1      288.84      322.90     60.57 o 
 -13   3   1     2218.38     2520.04    218.66 o 
 -11   3   1     2186.98     2093.88    185.59 o 
  -9   3   1     3762.12     3509.35    114.93 o 
  -7   3   1    59067.67    59246.24    483.77 o 
  -5   3   1    29403.44    30449.03    504.03 o 
  -3   3   1    16435.74    16589.99    150.70 o 
  -1   3   1    30292.42    30526.68    195.08 o 
   1   3   1    15167.84    14779.02    114.83 o 
   3   3   1   102009.26   101067.53    946.92 o 
   5   3   1    15748.56    15796.50    221.17 o 
   7   3   1     3251.26     2861.53    136.42 o 
   9   3   1     6692.99     6541.54    190.15 o 
  11   3   1       34.48       66.65     24.48 o 
  13   3   1     7731.56     8003.40    249.13 o 
  15   3   1     2043.47     2174.18    213.49 o 
  17   3   1       70.53       18.90     49.60 o 
 -18   4   1      748.36      650.09     91.66 o 
 -16   4   1     1093.18     1006.68    201.72 o 
 -14   4   1     1330.17     1579.37    189.01 o 
 -12   4   1     6078.01     6705.71    314.29 o 
 -10   4   1     5298.12     5181.62    260.23 o 
  -8   4   1     4481.81     4360.23    216.17 o 
  -6   4   1    17590.05    18717.49    469.03 o 
  -4   4   1    16336.38    16116.19    211.89 o 
  -2   4   1    14306.48    13650.52    144.19 o 
   0   4   1    16128.63    15447.78    149.36 o 
   2   4   1    23929.02    25199.64    318.99 o 
   4   4   1     8344.44     8972.26    292.68 o 
   6   4   1     5952.77     5521.96    116.09 o 
   8   4   1    11389.14    10925.68    376.01 o 
  10   4   1     3701.27     3594.08    157.28 o 
  12   4   1     1726.16     1816.81    466.79 o 
  14   4   1     1462.40     1183.57    164.85 o 
  16   4   1      568.19      419.52     93.64 o 
  18   4   1      985.71     1253.61    167.04 o 
 -19   5   1       98.80       82.67     80.31 o 
 -17   5   1      150.27      152.02     67.69 o 
 -15   5   1      398.23      362.38     86.51 o 
 -13   5   1     1518.60     1280.13    171.46 o 
 -11   5   1     8355.27     8676.89    445.45 o 
  -9   5   1      297.90      178.21     96.76 o 
  -7   5   1     4595.89     4351.90    293.66 o 
  -5   5   1      663.29      665.12     57.15 o 
  -3   5   1    14077.00    14353.45    164.12 o 
  -1   5   1    21945.17    22103.71    204.79 o 
   1   5   1       13.61       46.54     12.03 o 
   3   5   1     7606.24     7316.64    133.93 o 
   5   5   1      125.07      120.17     36.79 o 
   7   5   1    13188.25    13240.54    405.06 o 
   9   5   1     6619.17     6460.03    634.67 o 
  11   5   1      528.18      367.34     82.75 o 
  13   5   1     1058.31      964.94    174.06 o 
  15   5   1       59.13      100.49     49.44 o 
  17   5   1      957.41      897.12    153.71 o 
 -18   6   1        2.34      -72.81     72.81 o 
 -16   6   1      137.18      150.56     76.91 o 
 -14   6   1     1333.43     1392.24    183.95 o 
 -12   6   1    12542.33    12908.16    454.68 o 
 -10   6   1     8433.15     8276.20    338.97 o 
  -8   6   1     1720.81     1717.74    172.99 o 
  -6   6   1     6045.27     5647.21    152.50 o 
  -4   6   1    11714.27    11905.98    217.98 o 
  -2   6   1    71609.02    73714.30    433.33 o 
   0   6   1    27323.95    28269.19    253.43 o 
   2   6   1     4443.44     4121.10     93.15 o 
   4   6   1     7631.64     7529.67    181.52 o 
   6   6   1     7583.02     7300.65    233.30 o 
   8   6   1    26606.66    28079.55    645.12 o 
  10   6   1     5335.15     5393.60    302.96 o 
  12   6   1      431.97      425.80     89.12 o 
  14   6   1      239.47      301.24    120.16 o 
  16   6   1      926.96      806.29    132.44 o 
 -17   7   1     2501.07     2656.73    284.44 o 
 -15   7   1     1767.03     1500.44    197.88 o 
 -13   7   1      113.41       44.74     47.17 o 
 -11   7   1      527.25      495.13     97.93 o 
  -9   7   1     4178.65     4131.50    288.79 o 
  -7   7   1    23031.46    24165.48    363.53 o 
  -5   7   1    11526.19    11970.83    209.64 o 
  -3   7   1       60.12        8.24     22.16 o 
  -1   7   1      528.87      520.39     41.36 o 
   1   7   1     8504.22     8243.53    167.51 o 
   3   7   1    32266.32    33110.32    406.69 o 
   5   7   1    11528.90    12525.77    410.89 o 
   7   7   1      520.41      371.98     77.05 o 
   9   7   1     1318.33     1264.77    166.73 o 
  11   7   1     1886.28     1556.33    227.03 o 
  13   7   1     6326.25     6026.73    405.58 o 
  15   7   1     1635.27     1427.99    205.38 o 
 -14   8   1      234.85      246.77     66.02 o 
 -12   8   1        8.98       30.59     57.65 o 
 -10   8   1      635.18      381.91     89.57 o 
  -8   8   1     1128.76     1012.95    104.53 o 
  -6   8   1      891.40      885.51     68.91 o 
  -4   8   1       68.11       53.44     23.18 o 
  -2   8   1     3306.07     3412.95    114.26 o 
   0   8   1      513.01      543.91     74.94 o 
   2   8   1      928.17      829.01     81.21 o 
   4   8   1     1598.51     1859.45    119.24 o 
   6   8   1     1098.24     1075.81    107.47 o 
   8   8   1        2.04       68.96     27.68 o 
  10   8   1      528.43      375.60     87.58 o 
  12   8   1       19.38       27.32     55.73 o 
  14   8   1      460.21      461.97     98.76 o 
 -13   9   1      291.33      160.88     99.38 o 
 -11   9   1      111.34      126.49     47.01 o 
  -9   9   1     1626.14     1606.23    137.60 o 
  -7   9   1     7215.39     7175.22    209.99 o 
  -5   9   1     6837.61     6591.36    192.64 o 
  -3   9   1        7.81       -3.80     32.98 o 
  -1   9   1      411.90      373.39     51.49 o 
   1   9   1     5422.01     5364.24    184.53 o 
   3   9   1    10911.17    11575.11    255.98 o 
   5   9   1     3260.35     3400.62    164.80 o 
   7   9   1      123.23      188.17     81.15 o 
   9   9   1      155.43      161.90     40.81 o 
  11   9   1     2102.26     2090.54    228.28 o 
 -12  10   1     2595.97     2634.92    306.95 o 
 -10  10   1     2072.70     1879.90    158.27 o 
  -8  10   1      294.64      437.74     64.40 o 
  -6  10   1     1350.46     1438.77    132.13 o 
  -4  10   1     1357.29     1549.13    155.68 o 
  -2  10   1     8703.61     8932.60    507.59 o 
   0  10   1     3161.07     3572.67    181.80 o 
   2  10   1     1047.76     1115.45    104.13 o 
   4  10   1     1424.77     1443.04    107.66 o 
   6  10   1     1844.94     1627.37    158.77 o 
   8  10   1     5449.92     5938.99    268.98 o 
  10  10   1      930.31      889.68    239.20 o 
  -9  11   1        4.40      -12.25     55.67 o 
  -7  11   1      712.53      785.64    119.36 o 
  -5  11   1        0.24       29.36     59.89 o 
  -3  11   1     3303.73     3678.80    244.38 o 
  -1  11   1     4558.56     4904.06    254.11 o 
   1  11   1      138.12      144.86     79.36 o 
   3  11   1     1046.87     1175.65    131.35 o 
   5  11   1       95.53      194.68     63.66 o 
   7  11   1     1784.99     1840.81    153.84 o 
  -4  12   1      428.79      542.03    116.79 o 
  -2  12   1      268.38      162.08     77.86 o 
   0  12   1      420.87      232.08     79.73 o 
   2  12   1      947.24      817.53    153.47 o 
 -20   0   2       11.26      -43.80     53.15 o 
 -18   0   2        4.12       55.40     50.53 o 
 -16   0   2     3466.49     3441.42    260.34 o 
 -14   0   2    21510.99    22714.60    542.98 o 
 -12   0   2    12151.63    12023.54    358.61 o 
 -10   0   2      558.85      670.05    135.13 o 
  -8   0   2    10665.74    11419.23    412.51 o 
  -6   0   2    13204.20    13982.21    287.44 o 
  -4   0   2   416358.00   374188.63   2707.14 o 
  -2   0   2   169690.16   168688.44   1607.36 o 
   0   0   2    17726.75    17757.07    207.58 o 
   2   0   2    18932.31    18920.63    355.42 o 
   4   0   2     7887.27     7187.50    233.21 o 
   6   0   2    84211.76    82446.49   1727.14 o 
   8   0   2    38106.24    39375.26    570.86 o 
  10   0   2       58.06       45.11     41.74 o 
  12   0   2     1582.96     1503.43    149.78 o 
  14   0   2     1590.96     2090.90    181.56 o 
 -21   1   2       18.62       95.27     96.58 o 
 -19   1   2     1232.38     1145.49    244.62 o 
 -17   1   2     1631.93     1490.73    138.88 o 
 -15   1   2      177.19      133.16     37.64 o 
 -13   1   2     3996.49     3919.40    199.96 o 
 -11   1   2      182.42      121.41     40.25 o 
  -9   1   2    30674.11    32199.65    419.79 o 
  -7   1   2    12519.74    12891.85    230.08 o 
  -5   1   2     1165.84     1013.78     68.71 o 
  -3   1   2      680.35      526.50     43.80 o 
  -1   1   2     1718.10     1660.80     51.88 o 
   1   1   2    72077.72    71114.55    383.61 o 
   3   1   2    21030.08    20564.21    211.74 o 
   5   1   2    11937.58    12531.44    188.90 o 
   7   1   2    10560.06    11110.13    197.15 o 
   9   1   2     1964.94     2362.50    112.34 o 
  11   1   2    12813.28    13525.55    259.57 o 
  13   1   2     1872.55     1855.00    142.66 o 
  15   1   2      298.34      435.27     80.71 o 
  17   1   2      191.32      229.09    102.19 o 
 -20   2   2      533.27      488.33     92.36 o 
 -18   2   2      426.62      378.57     67.62 o 
 -16   2   2      917.40     1043.29    118.37 o 
 -14   2   2     1563.47     1459.67    174.34 o 
 -12   2   2     3683.38     3576.12    172.38 o 
 -10   2   2     6700.18     6562.93    194.62 o 
  -8   2   2     6108.57     6523.90    168.65 o 
  -6   2   2     7392.56     7496.99    155.88 o 
  -4   2   2     3419.56     3594.55     78.26 o 
  -2   2   2     5812.60     5975.03    109.70 o 
   0   2   2    10641.38    10088.28    148.69 o 
   2   2   2    12684.81    12572.52    126.05 o 
   4   2   2    11023.07    11085.44    162.63 o 
   6   2   2     5337.99     5553.34    178.25 o 
   8   2   2     2920.60     3054.14    111.84 o 
  10   2   2     1430.25     1520.18     97.76 o 
  12   2   2     1683.11     1809.37    138.65 o 
  14   2   2     1921.58     1868.54    188.82 o 
  16   2   2      458.90      410.53     72.76 o 
 -19   3   2     1680.99     1532.49    153.43 o 
 -17   3   2     2238.08     2033.13    169.37 o 
 -15   3   2      449.54      328.86     81.96 o 
 -13   3   2       30.85       40.45     38.84 o 
 -11   3   2     4605.10     4649.90    245.08 o 
  -9   3   2    37399.07    39817.88    451.89 o 
  -7   3   2    30417.73    33015.93    360.50 o 
  -5   3   2       20.18       66.65     34.64 o 
  -3   3   2     3744.16     3781.11     64.29 o 
  -1   3   2    16083.23    16156.00    161.25 o 
   1   3   2    86601.45    87961.65    529.80 o 
   3   3   2    35771.27    36452.79    258.06 o 
   5   3   2       57.09       45.52     13.39 o 
   7   3   2      268.67      289.13     34.94 o 
   9   3   2     5797.12     5796.44    223.66 o 
  11   3   2    11391.63    11097.94    426.36 o 
  13   3   2     3725.54     4001.58    277.11 o 
  15   3   2       29.72      -21.10     43.41 o 
  17   3   2       31.48      -50.99     50.99 o 
 -20   4   2      147.23      172.35     52.13 o 
 -18   4   2     1914.65     1827.04    164.41 o 
 -16   4   2      384.03      370.98    100.32 o 
 -14   4   2     4642.79     4720.46    310.75 o 
 -12   4   2     3308.03     3215.62    292.54 o 
 -10   4   2     6665.02     6668.60    282.77 o 
  -8   4   2    19104.38    18678.58    422.24 o 
  -6   4   2       65.79       73.74     17.02 o 
  -4   4   2    34431.18    33550.02    238.92 o 
  -2   4   2    11367.25    11217.00    127.55 o 
   0   4   2    18638.81    18472.41    143.08 o 
   2   4   2    37997.03    36777.59    353.31 o 
   4   4   2      179.78      200.55     35.87 o 
   6   4   2    29822.88    30705.42    595.12 o 
   8   4   2     2692.13     2551.53    213.34 o 
  10   4   2    10629.10    10261.61    384.49 o 
  12   4   2     5950.11     5715.71    310.07 o 
  14   4   2       81.62       57.79     52.42 o 
  16   4   2     1608.63     1472.22    188.51 o 
 -19   5   2        0.16      -45.15     45.15 o 
 -17   5   2      996.51      800.87    165.08 o 
 -15   5   2     7375.30     7811.11    388.44 o 
 -13   5   2    10046.33    10611.83    492.43 o 
 -11   5   2     2512.53     2312.54    265.40 o 
  -9   5   2     2405.54     2438.28    191.18 o 
  -7   5   2       76.08       66.41     36.80 o 
  -5   5   2    36744.24    37315.70    279.12 o 
  -3   5   2    66184.52    67030.84    379.28 o 
  -1   5   2     6194.47     6310.13    102.15 o 
   1   5   2     9537.27     9659.77    115.98 o 
   3   5   2       21.49       57.64     17.07 o 
   5   5   2    22877.78    22968.35    406.08 o 
   7   5   2    31668.67    32248.35   1150.50 o 
   9   5   2     7763.01     6833.90    410.08 o 
  11   5   2      219.81      125.15     55.37 o 
  13   5   2        3.89       13.21     48.35 o 
  15   5   2     2343.19     2506.42    295.53 o 
 -18   6   2      360.30      195.92    104.26 o 
 -16   6   2      426.75      421.89    103.38 o 
 -14   6   2      288.22      162.28     66.17 o 
 -12   6   2     1412.32     1267.63    162.33 o 
 -10   6   2     3237.80     3083.45    275.32 o 
  -8   6   2     2020.61     1884.75    171.46 o 
  -6   6   2     1444.76     1232.73     74.60 o 
  -4   6   2      307.10      361.93     32.00 o 
  -2   6   2     1107.52     1072.21     55.74 o 
   0   6   2     2983.39     2913.13     96.88 o 
   2   6   2     5038.19     4747.23    119.00 o 
   4   6   2     4991.49     5005.19    150.23 o 
   6   6   2      727.90      490.42     99.60 o 
   8   6   2      326.18      152.55     94.89 o 
  10   6   2      984.77      669.60    153.29 o 
  12   6   2     1524.74     1608.90    200.12 o 
  14   6   2     1308.58     1409.14    198.21 o 
 -17   7   2       12.22       34.96     75.95 o 
 -15   7   2      602.05      598.76    169.94 o 
 -13   7   2     2676.09     2697.18    255.09 o 
 -11   7   2      765.17      688.39    115.11 o 
  -9   7   2      400.98      296.61     70.79 o 
  -7   7   2      291.96      200.79     57.64 o 
  -5   7   2     7047.79     7109.67    157.66 o 
  -3   7   2    16716.31    17367.17    281.90 o 
  -1   7   2      271.13      227.41     30.20 o 
   1   7   2     2258.23     2270.69    114.66 o 
   3   7   2       17.55       26.33     19.95 o 
   5   7   2     6686.40     6742.78    191.02 o 
   7   7   2     5632.09     5221.74    243.48 o 
   9   7   2        0.35      -34.24     41.32 o 
  11   7   2      551.91      567.97    111.14 o 
  13   7   2       70.07       66.25     53.95 o 
 -16   8   2      726.13      731.81    176.68 o 
 -14   8   2       28.52       49.44     55.55 o 
 -12   8   2       11.95      -57.35    105.56 o 
 -10   8   2     7444.55     7411.47    265.85 o 
  -8   8   2    16736.97    17833.15    395.53 o 
  -6   8   2     1905.15     1939.86    121.26 o 
  -4   8   2     1714.89     1537.80    105.97 o 
  -2   8   2       20.41       47.28     62.78 o 
   0   8   2    17068.48    17642.35    426.62 o 
   2   8   2    27215.12    29141.05    615.40 o 
   4   8   2     1529.67     1642.72    139.30 o 
   6   8   2     1557.29     1471.18    140.25 o 
   8   8   2       96.05       20.90     39.87 o 
  10   8   2     5935.38     6400.38    827.64 o 
  12   8   2     4720.25     4055.38    335.83 o 
 -13   9   2     1617.35     1595.59    146.93 o 
 -11   9   2        9.60      -41.94     41.94 o 
  -9   9   2     1673.01     1661.91    194.16 o 
  -7   9   2      460.31      433.37     86.80 o 
  -5   9   2     2527.83     2766.50    146.93 o 
  -3   9   2     5633.88     5868.87    182.15 o 
  -1   9   2       26.87       31.23     32.02 o 
   1   9   2     3705.06     3680.63    235.63 o 
   3   9   2     1082.88     1422.25    142.09 o 
   5   9   2     2633.01     2602.98    189.16 o 
   7   9   2     4718.00     4538.87    252.88 o 
   9   9   2      119.36       73.16     73.37 o 
  11   9   2      771.71      930.80    152.61 o 
 -12  10   2      232.83      240.78     59.75 o 
 -10  10   2      119.55      -51.50    142.06 o 
  -8  10   2      362.82      429.20    171.63 o 
  -6  10   2     1564.31     1523.23    174.81 o 
  -4  10   2     3538.34     3703.89    414.75 o 
  -2  10   2     2622.90     2981.34    222.49 o 
   0  10   2      742.24      679.54    161.90 o 
   2  10   2      172.86      103.31     46.79 o 
   4  10   2      203.53      221.73     50.75 o 
   6  10   2     1282.86     1265.01    129.62 o 
   8  10   2     2074.40     1980.89    172.27 o 
  -9  11   2       90.84      -34.48     53.63 o 
  -7  11   2      158.78      344.38     96.20 o 
  -5  11   2     1719.11     1578.54    247.43 o 
  -3  11   2     2812.81     2726.98    330.16 o 
  -1  11   2      616.72      593.95     90.06 o 
   1  11   2       24.89       60.09     43.08 o 
   3  11   2      458.50      424.96     75.65 o 
   5  11   2     2252.56     2232.64    216.30 o 
  -2  12   2      796.54      602.67    151.60 o 
 -21   1   3      141.63      111.26     45.87 o 
 -19   1   3      224.20      176.73     61.24 o 
 -17   1   3     2627.19     2142.14    182.76 o 
 -15   1   3     9898.42    10728.05    397.18 o 
 -13   1   3     6016.08     6318.30    228.95 o 
 -11   1   3      176.16      223.36     63.82 o 
  -9   1   3      325.20      341.62     50.27 o 
  -7   1   3    25001.73    25483.24    363.33 o 
  -5   1   3    45147.93    46284.26    556.50 o 
  -3   1   3    18944.30    19204.43    211.87 o 
  -1   1   3     2772.16     2696.74     62.88 o 
   1   1   3       64.76       54.78     18.20 o 
   3   1   3    44496.82    46154.52    372.12 o 
   5   1   3    44063.30    44928.11    410.13 o 
   7   1   3     5058.80     4928.95    260.42 o 
   9   1   3      330.91      269.35     42.93 o 
  11   1   3      213.02      137.25     31.77 o 
  13   1   3     4840.17     5590.63    285.46 o 
  15   1   3     3527.33     3873.88    271.68 o 
 -20   2   3     2104.36     1903.82    169.73 o 
 -18   2   3     1306.28     1333.19    221.67 o 
 -16   2   3      432.42      326.89     79.64 o 
 -14   2   3       85.48      130.20     61.90 o 
 -12   2   3    11294.83    12337.97    301.14 o 
 -10   2   3    33050.13    35581.58    467.29 o 
  -8   2   3     6364.20     6040.31    210.71 o 
  -6   2   3    22123.47    23237.88    342.42 o 
  -4   2   3     6977.87     7207.21    138.56 o 
  -2   2   3    46121.81    46658.48    490.48 o 
   0   2   3    88488.48    88204.85    537.78 o 
   2   2   3    10108.92    10367.46    132.67 o 
   4   2   3    15412.53    15538.23    213.42 o 
   6   2   3     2182.91     2071.23     98.56 o 
   8   2   3    20201.36    21782.90    389.29 o 
  10   2   3    20034.03    21490.30    532.95 o 
  12   2   3     1141.59     1103.77    140.17 o 
  14   2   3      912.26      959.87    134.17 o 
  16   2   3       48.86       81.48     54.58 o 
 -19   3   3      187.31      244.90     81.50 o 
 -17   3   3      348.66      348.51     86.64 o 
 -15   3   3      445.97      555.65    108.32 o 
 -13   3   3      383.28      378.62     79.98 o 
 -11   3   3    15171.56    16141.05    502.16 o 
  -9   3   3    17473.86    18656.98    265.87 o 
  -7   3   3     1551.21     1590.89     87.13 o 
  -5   3   3    14571.46    14419.25    172.20 o 
  -3   3   3     1397.09     1329.49     58.53 o 
  -1   3   3    62454.06    64929.77    613.40 o 
   1   3   3    24475.36    24804.54    290.20 o 
   3   3   3     1186.19     1114.93     74.79 o 
   5   3   3     8005.94     7919.57    221.30 o 
   7   3   3      259.60      305.56     50.66 o 
   9   3   3     8781.80     8720.62    593.87 o 
  11   3   3     5381.73     5561.43    319.65 o 
  13   3   3       46.03        2.13     45.40 o 
  15   3   3      254.54       86.71     67.00 o 
 -20   4   3      490.85      399.07    103.22 o 
 -18   4   3      338.06      379.70    131.20 o 
 -16   4   3     1764.14     2135.21    231.46 o 
 -14   4   3     2821.75     2776.01    249.90 o 
 -12   4   3     1926.03     1908.00    192.29 o 
 -10   4   3     6786.87     7201.42    280.53 o 
  -8   4   3     9171.62     9488.22    211.31 o 
  -6   4   3     7899.21     7840.02    157.73 o 
  -4   4   3     9208.28     8973.05    135.56 o 
  -2   4   3    14422.94    14628.55    133.36 o 
   0   4   3     9125.40     9852.63    140.64 o 
   2   4   3     4322.93     4049.97    122.86 o 
   4   4   3    10681.79    10385.84    210.15 o 
   6   4   3     5920.20     5594.39    261.17 o 
   8   4   3     1968.53     1836.74    278.87 o 
  10   4   3     1896.06     1748.38    194.85 o 
  12   4   3      740.58      681.15    115.62 o 
  14   4   3     1206.21     1135.59    165.57 o 
 -19   5   3       72.62      150.36     73.10 o 
 -17   5   3      119.62      183.79    137.57 o 
 -15   5   3     2364.64     2274.79    243.19 o 
 -13   5   3      639.85      596.41    105.65 o 
 -11   5   3      883.11      792.30    115.83 o 
  -9   5   3      538.42      534.06    194.28 o 
  -7   5   3     3642.26     3434.53    102.15 o 
  -5   5   3    13106.12    13265.67    191.37 o 
  -3   5   3      541.08      517.49     35.05 o 
  -1   5   3     4321.81     4166.89     92.90 o 
   1   5   3     1053.12     1061.27     56.56 o 
   3   5   3     8405.04     8401.28    191.40 o 
   5   5   3    10932.45    10879.90    290.48 o 
   7   5   3       50.47       82.89     41.13 o 
   9   5   3     2189.38     1775.81    195.09 o 
  11   5   3        5.60      -30.12     60.83 o 
  13   5   3     1421.27     1228.62    182.48 o 
 -18   6   3      234.58      215.76     95.21 o 
 -16   6   3     3030.86     2921.84    291.38 o 
 -14   6   3     3903.76     4170.34    307.60 o 
 -12   6   3        0.40      -23.72    104.81 o 
 -10   6   3     2010.36     1903.66    177.74 o 
  -8   6   3     2060.12     2000.68    155.52 o 
  -6   6   3    31574.82    33477.71    396.72 o 
  -4   6   3    24854.94    25555.63    283.40 o 
  -2   6   3      263.24      278.67     54.30 o 
   0   6   3     7908.13     7726.83    187.50 o 
   2   6   3     2326.46     1987.02    117.08 o 
   4   6   3    26092.58    26393.77    544.98 o 
   6   6   3    10405.85     9818.61    408.77 o 
   8   6   3      160.78      144.40     63.24 o 
  10   6   3     1029.62      892.75    137.58 o 
  12   6   3      660.92      487.12    192.59 o 
 -17   7   3       34.45      -11.87     88.53 o 
 -15   7   3       83.98       30.49     55.97 o 
 -13   7   3      791.30      578.50    176.31 o 
 -11   7   3     8032.80     8450.34    358.14 o 
  -9   7   3     7395.37     6953.40    295.51 o 
  -7   7   3      245.98      200.78     43.85 o 
  -5   7   3      200.80      109.53     46.73 o 
  -3   7   3     3222.80     3216.34    136.76 o 
  -1   7   3    21172.69    21865.68    342.94 o 
   1   7   3    14287.19    15296.67    342.45 o 
   3   7   3        2.35       19.54     32.66 o 
   5   7   3     2239.50     2441.70    179.27 o 
   7   7   3      754.08      546.39     79.28 o 
   9   7   3     8208.65     8344.13    510.21 o 
  11   7   3     3738.33     3110.00    373.77 o 
 -16   8   3        7.03        8.08     63.32 o 
 -14   8   3      225.69      154.17     70.78 o 
 -12   8   3      467.46      391.27     84.19 o 
 -10   8   3      409.07      360.57     80.68 o 
  -8   8   3        7.26        2.78     50.68 o 
  -6   8   3     1468.92     1615.04    154.89 o 
  -4   8   3      790.90      691.11    138.28 o 
  -2   8   3      412.17      360.90     60.17 o 
   0   8   3     1210.77     1167.19    111.52 o 
   2   8   3     1018.44      952.52    103.31 o 
   4   8   3       68.32       25.65     33.22 o 
   6   8   3      479.92      433.16     72.79 o 
   8   8   3      123.54      167.24     67.95 o 
  10   8   3      418.29      516.03     98.80 o 
 -13   9   3      657.26      644.19    215.99 o 
 -11   9   3     2670.45     2495.14    253.14 o 
  -9   9   3     4129.97     3889.17    305.92 o 
  -7   9   3      272.58      223.44     58.15 o 
  -5   9   3      356.43      334.82     77.34 o 
  -3   9   3     2016.73     1888.91    182.04 o 
  -1   9   3     8474.92     9083.73    337.06 o 
   1   9   3     4009.21     3707.47    209.14 o 
   3   9   3      296.81      260.95     88.31 o 
   5   9   3       51.98       53.85     78.10 o 
   7   9   3     1786.89     1737.69    165.38 o 
   9   9   3     3200.87     2895.52    383.31 o 
 -12  10   3        4.28       81.50    135.51 o 
 -10  10   3      496.33      444.42    161.90 o 
  -8  10   3      242.58      222.57     71.78 o 
  -6  10   3     4112.15     4119.72    235.26 o 
  -4  10   3     3003.52     3422.19    281.49 o 
  -2  10   3      131.71      122.07     43.61 o 
   0  10   3     1539.95     1775.37    377.88 o 
   2  10   3      625.39      355.26    121.84 o 
   4  10   3     5523.73     6257.21    357.34 o 
   6  10   3     1953.87     1841.61    167.92 o 
  -7  11   3     1166.96     1034.64    185.29 o 
  -5  11   3     2981.89     3126.65    242.87 o 
  -3  11   3      456.55      469.62     86.23 o 
  -1  11   3      508.82      673.36    157.22 o 
   1  11   3      272.28      403.11     77.01 o 
   3  11   3     1055.92      869.85    220.48 o 
 -20   0   4      680.86      569.73    126.52 o 
 -18   0   4     4193.90     3450.93    340.26 o 
 -16   0   4     3973.09     4404.71    451.44 o 
 -14   0   4      153.05      325.29    108.18 o 
 -12   0   4     1012.15     1093.78    189.78 o 
 -10   0   4     1093.89     1106.94    128.06 o 
  -8   0   4    85068.28    92363.07   1369.29 o 
  -6   0   4    90756.83    94869.56   1335.60 o 
  -4   0   4      283.29      314.26     41.46 o 
  -2   0   4    10286.51    10161.93    164.72 o 
   0   0   4     1390.10     1304.30     74.94 o 
   2   0   4    49649.47    50289.43    592.33 o 
   4   0   4    42890.51    43593.54    978.68 o 
   6   0   4      430.95      427.89     69.44 o 
   8   0   4     2357.25     2433.36    184.33 o 
  10   0   4      509.08      748.28    152.73 o 
  12   0   4     8977.71    10761.54    545.40 o 
 -21   1   4      403.72      288.33     71.31 o 
 -19   1   4       15.84       -4.00     50.72 o 
 -17   1   4      480.35      521.60     96.01 o 
 -15   1   4       38.65       12.26     32.36 o 
 -13   1   4     5410.11     5604.78    267.70 o 
 -11   1   4     6027.72     6082.10    207.31 o 
  -9   1   4       31.64      116.17     42.54 o 
  -7   1   4      284.21      282.80     59.07 o 
  -5   1   4      274.34      314.01     34.77 o 
  -3   1   4    22947.21    23014.69    187.52 o 
  -1   1   4    20145.78    19982.07    202.57 o 
   1   1   4     2766.93     2682.56     76.13 o 
   3   1   4    10736.53    10737.43    189.53 o 
   5   1   4      168.00      199.09     29.40 o 
   7   1   4    12232.32    12529.57    298.74 o 
   9   1   4     4480.21     4557.01    192.41 o 
  11   1   4      206.73      152.20     55.08 o 
  13   1   4      506.77      322.30    111.55 o 
 -20   2   4      301.66      303.13     54.48 o 
 -18   2   4      538.52      507.95    189.60 o 
 -16   2   4     1091.06      869.45    138.05 o 
 -14   2   4     2272.78     2398.02    214.31 o 
 -12   2   4     2193.97     2191.83    142.17 o 
 -10   2   4     2766.21     2780.47    148.14 o 
  -8   2   4     2052.69     1795.58    124.45 o 
  -6   2   4     1928.81     1777.21    108.55 o 
  -4   2   4     4928.58     4709.54    123.31 o 
  -2   2   4     6689.64     6496.22    143.18 o 
   0   2   4     7309.84     7348.91    134.54 o 
   2   2   4     4518.75     4451.50     97.23 o 
   4   2   4     2744.42     2700.09    144.42 o 
   6   2   4     1481.95     1492.25    119.79 o 
   8   2   4     1428.25     1576.15    129.44 o 
  10   2   4     2287.16     2191.86    209.22 o 
  12   2   4      769.50      604.39     96.66 o 
  14   2   4      249.16      280.98     64.05 o 
 -19   3   4      360.91      415.17    150.11 o 
 -17   3   4       50.28       -7.02    111.36 o 
 -15   3   4      914.03      921.73    140.41 o 
 -13   3   4     8688.82     9362.38    357.50 o 
 -11   3   4    11769.79    12240.31    253.94 o 
  -9   3   4     1248.10     1275.76    106.48 o 
  -7   3   4      709.28      595.50     81.10 o 
  -5   3   4     3011.80     2887.83    100.53 o 
  -3   3   4    36217.87    37984.18    386.35 o 
  -1   3   4    29068.24    30066.34    343.06 o 
   1   3   4      472.78      553.63     54.66 o 
   3   3   4      496.48      379.32     47.43 o 
   5   3   4     3063.04     2976.44    152.45 o 
   7   3   4    11182.39    11250.89    293.04 o 
   9   3   4     5831.58     5505.58    417.19 o 
  11   3   4      146.05      154.93     50.89 o 
  13   3   4        4.69      -37.69     51.72 o 
 -20   4   4      303.69      228.82    108.48 o 
 -18   4   4      343.33      240.29    152.91 o 
 -16   4   4     1008.23     1220.34    173.02 o 
 -14   4   4      594.35      591.69    140.37 o 
 -12   4   4     4710.38     5531.50    279.11 o 
 -10   4   4      266.06      208.98     99.95 o 
  -8   4   4     7993.59     7792.28    227.48 o 
  -6   4   4     7289.59     7464.52    139.39 o 
  -4   4   4     3590.01     3560.66    111.27 o 
  -2   4   4    20638.88    20517.47    295.98 o 
   0   4   4      864.83      815.20     69.59 o 
   2   4   4    17193.38    17336.37    284.01 o 
   4   4   4     6773.35     6537.43    178.74 o 
   6   4   4     6338.40     5932.20    282.41 o 
   8   4   4     9276.44     9718.84    388.10 o 
  10   4   4       40.25       38.37     48.62 o 
  12   4   4     2157.23     2213.42    237.01 o 
 -19   5   4     1893.16     2008.35    264.48 o 
 -17   5   4     2733.21     2799.70    282.29 o 
 -15   5   4     1574.08     1483.38    184.47 o 
 -13   5   4       28.08       73.35     47.66 o 
 -11   5   4       99.34       -1.16     36.08 o 
  -9   5   4     8523.18     8655.71    293.69 o 
  -7   5   4    26765.60    27665.97    308.89 o 
  -5   5   4     7677.97     7626.70    170.91 o 
  -3   5   4     2152.39     1883.03     98.47 o 
  -1   5   4      526.12      575.29     74.94 o 
   1   5   4    11321.37    11378.41    235.50 o 
   3   5   4    25180.76    26094.18    376.84 o 
   5   5   4    10277.24    10012.10    291.04 o 
   7   5   4        6.65       54.61     37.58 o 
   9   5   4      215.82      318.25     74.40 o 
  11   5   4     2050.67     2160.36    236.02 o 
  13   5   4     3077.69     3242.80    476.14 o 
 -18   6   4      195.23      172.77     94.10 o 
 -16   6   4      402.90      503.85    118.04 o 
 -14   6   4     1118.11     1392.34    225.53 o 
 -12   6   4      819.83      949.68    133.49 o 
 -10   6   4      665.86      643.47     75.45 o 
  -8   6   4      304.25      235.38     44.72 o 
  -6   6   4      453.79      417.85     49.82 o 
  -4   6   4     1636.26     1687.28    107.89 o 
  -2   6   4     2562.26     2673.04    120.92 o 
   0   6   4     3578.21     3366.74    130.28 o 
   2   6   4      987.63      860.37     93.58 o 
   4   6   4      218.42      237.38     47.44 o 
   6   6   4      800.46      847.42    135.95 o 
   8   6   4     1438.63     1340.67    186.64 o 
  10   6   4     1659.37     1698.24    213.17 o 
  12   6   4      267.65      202.19    153.29 o 
 -17   7   4      598.60      884.38    168.06 o 
 -15   7   4      400.33      330.66    163.21 o 
 -13   7   4        0.51       -6.17     46.23 o 
 -11   7   4       74.96      159.18     61.02 o 
  -9   7   4     1422.24     1269.13    285.42 o 
  -7   7   4     7564.22     7403.03    252.56 o 
  -5   7   4     1012.07      920.61     99.11 o 
  -3   7   4      774.01      707.35     69.30 o 
  -1   7   4       37.32       48.44     24.92 o 
   1   7   4     3194.78     2968.00    182.37 o 
   3   7   4     5537.88     5193.85    239.00 o 
   5   7   4      200.85      252.20     47.52 o 
   7   7   4      627.57      807.59    128.13 o 
   9   7   4        0.12       74.49     78.61 o 
 -14   8   4     1586.60     1205.00    251.55 o 
 -12   8   4     5653.43     5501.17    361.27 o 
 -10   8   4     1931.61     1664.95    198.39 o 
  -8   8   4       98.39      151.42     41.10 o 
  -6   8   4       46.47       35.86     31.14 o 
  -4   8   4     5541.18     5488.58    222.22 o 
  -2   8   4    17097.39    18563.64    397.76 o 
   0   8   4     3219.79     3337.87    198.54 o 
   2   8   4      691.34      581.92     82.97 o 
   4   8   4       19.13       46.03     34.89 o 
   6   8   4     4211.92     3914.08    248.11 o 
   8   8   4     6087.91     6077.61    400.13 o 
 -13   9   4      246.10      247.98     81.56 o 
 -11   9   4      222.56      209.37     78.74 o 
  -9   9   4      432.02      383.97     84.45 o 
  -7   9   4     2258.39     2352.63    183.49 o 
  -5   9   4      238.89      208.79    101.75 o 
  -3   9   4     1292.13     1245.81    144.60 o 
  -1   9   4     1106.29     1008.16    145.99 o 
   1   9   4      890.21      776.45     94.79 o 
   3   9   4     4053.54     4380.71    248.21 o 
   5   9   4      485.17      529.44     86.54 o 
   7   9   4      587.71      683.94     99.91 o 
 -10  10   4      634.09      776.58    127.34 o 
  -8  10   4     1632.88     1600.03    206.23 o 
  -6  10   4     1600.04     1529.37    171.25 o 
  -4  10   4      631.20      733.04    112.30 o 
  -2  10   4      211.72      213.38     61.12 o 
   0  10   4      160.64      112.92    113.61 o 
   2  10   4      752.70      653.58    163.21 o 
   4  10   4     1790.21     2126.60    187.16 o 
  -5  11   4      632.51      479.06     79.94 o 
  -3  11   4       68.27      114.08     50.62 o 
  -1  11   4      207.89      122.98     97.14 o 
 -21   1   5      472.34      394.45     77.85 o 
 -19   1   5     1836.28     1527.37    182.84 o 
 -17   1   5     2151.93     1936.81    580.58 o 
 -15   1   5      155.12      145.48     59.53 o 
 -13   1   5      119.89      194.20     43.55 o 
 -11   1   5     4932.52     5077.04    176.71 o 
  -9   1   5    12352.69    13137.06    321.76 o 
  -7   1   5     9075.28     9302.43    310.41 o 
  -5   1   5        2.60        7.41     15.18 o 
  -3   1   5       64.22       72.01     17.96 o 
  -1   1   5    14868.92    15442.74    195.85 o 
   1   1   5    27119.50    27705.52    393.39 o 
   3   1   5     6524.29     6065.36    194.37 o 
   5   1   5       25.21       37.62     25.48 o 
   7   1   5        4.01      -25.64     26.34 o 
   9   1   5     3586.99     3902.46    259.75 o 
  11   1   5     4438.33     5125.29    446.95 o 
 -20   2   5       19.26       49.74    123.72 o 
 -18   2   5        0.65       41.70     47.48 o 
 -16   2   5     1618.90     1278.53    239.01 o 
 -14   2   5     6254.11     6661.91    482.51 o 
 -12   2   5     3424.05     3409.58    174.67 o 
 -10   2   5     1782.77     1707.77    167.88 o 
  -8   2   5     3033.80     2620.98    159.82 o 
  -6   2   5     8676.71     8404.96    185.17 o 
  -4   2   5    31751.32    32545.33    364.39 o 
  -2   2   5    10296.45    10039.50    198.15 o 
   0   2   5     3423.36     3313.08    120.07 o 
   2   2   5     3456.14     3168.26    124.78 o 
   4   2   5     8826.05     9440.46    261.09 o 
   6   2   5    18356.95    18902.76    591.76 o 
   8   2   5     2606.62     2365.24    313.45 o 
  10   2   5      618.67      679.65    106.96 o 
  12   2   5      313.61      266.90    101.07 o 
 -19   3   5       25.75       65.33     62.38 o 
 -17   3   5       39.36       78.79     51.04 o 
 -15   3   5     2094.87     1872.52    309.19 o 
 -13   3   5     5021.24     4890.01    260.76 o 
 -11   3   5       42.53       -7.85     30.09 o 
  -9   3   5     2545.31     2472.09    160.62 o 
  -7   3   5        0.60      -14.03     15.31 o 
  -5   3   5    16087.26    16302.52    271.77 o 
  -3   3   5    14997.72    15432.40    259.50 o 
  -1   3   5        1.96       12.83     21.56 o 
   1   3   5     3644.73     3644.47    129.86 o 
   3   3   5      676.65      606.85     61.87 o 
   5   3   5     4190.54     4249.40    195.72 o 
   7   3   5     6235.88     6463.19    306.32 o 
   9   3   5       23.13      -60.64     60.64 o 
  11   3   5      426.45      498.00    206.07 o 
 -18   4   5      939.38      905.73    144.99 o 
 -16   4   5      713.44      748.66    123.97 o 
 -14   4   5     1907.14     1585.92    181.84 o 
 -12   4   5     3376.69     3408.71    230.44 o 
 -10   4   5     2867.39     2925.91    155.37 o 
  -8   4   5     3423.41     3340.87    106.08 o 
  -6   4   5     5240.65     5081.85    143.52 o 
  -4   4   5     5334.49     5218.69    156.69 o 
  -2   4   5     2499.52     2516.51    136.59 o 
   0   4   5     5270.41     5265.93    160.70 o 
   2   4   5     4968.34     5313.39    165.03 o 
   4   4   5     1611.10     1453.55    105.69 o 
   6   4   5     1555.55     1464.03    175.62 o 
   8   4   5      795.81      791.98    152.16 o 
  10   4   5      952.44     1211.87    160.24 o 
 -19   5   5      331.75      291.94    101.35 o 
 -17   5   5      299.31      218.31     75.10 o 
 -15   5   5       26.89      -41.61     41.61 o 
 -13   5   5       79.13      -21.56    113.98 o 
 -11   5   5      483.83      409.22     74.92 o 
  -9   5   5     3441.93     3392.24    232.00 o 
  -7   5   5      800.16      736.82     64.74 o 
  -5   5   5      779.79      674.61     63.35 o 
  -3   5   5      736.08      655.94     58.89 o 
  -1   5   5     2139.52     2123.53    137.01 o 
   1   5   5     7293.07     7103.32    198.56 o 
   3   5   5      188.76      135.47     36.37 o 
   5   5   5     1593.52     1431.38    176.88 o 
   7   5   5      141.80      145.91     51.79 o 
   9   5   5      990.03      914.86    138.20 o 
 -18   6   5      910.96      992.90    171.15 o 
 -16   6   5      154.87      187.15     69.81 o 
 -14   6   5      125.54      150.48    107.06 o 
 -12   6   5      265.57      239.67     66.99 o 
 -10   6   5     7065.30     6934.55    383.31 o 
  -8   6   5    10208.80    10165.50    297.17 o 
  -6   6   5      446.41      475.72     56.53 o 
  -4   6   5     2364.82     2211.20    119.66 o 
  -2   6   5      199.79      222.04     39.24 o 
   0   6   5    11816.75    12100.89    242.99 o 
   2   6   5     9039.17     9623.92    289.89 o 
   4   6   5       58.60       63.62     33.75 o 
   6   6   5      934.32      899.83    322.67 o 
   8   6   5      155.06      125.77     61.18 o 
 -15   7   5     1551.21     1788.54    378.07 o 
 -13   7   5     2454.35     2341.08    246.36 o 
 -11   7   5      557.61      562.58    138.69 o 
  -9   7   5       18.72       24.80     31.69 o 
  -7   7   5      972.90      846.29    102.38 o 
  -5   7   5     7062.13     6858.80    242.35 o 
  -3   7   5     8095.95     8389.92    228.11 o 
  -1   7   5      394.79      394.37     48.91 o 
   1   7   5     1047.10     1005.91    110.47 o 
   3   7   5       86.72       47.20     34.32 o 
   5   7   5     5319.71     5337.43    273.56 o 
   7   7   5     4329.87     4612.29    355.46 o 
 -14   8   5      105.66       92.03     66.27 o 
 -12   8   5       26.41      109.18     67.00 o 
 -10   8   5      315.28      352.98     79.34 o 
  -8   8   5      500.27      529.95     78.11 o 
  -6   8   5       63.94       65.01     71.17 o 
  -4   8   5      506.29      606.09     76.92 o 
  -2   8   5      497.04      602.17     77.13 o 
   0   8   5      140.77      111.45     48.68 o 
   2   8   5      147.84      133.27     99.53 o 
   4   8   5      156.14       81.38     48.16 o 
   6   8   5      160.50      164.14     66.22 o 
 -11   9   5      442.23      615.48    114.61 o 
  -9   9   5       43.63       57.51     45.38 o 
  -7   9   5      406.16      347.03     65.98 o 
  -5   9   5     3503.56     3443.08    273.68 o 
  -3   9   5     2683.32     2565.50    231.61 o 
  -1   9   5      522.44      533.23    101.05 o 
   1   9   5       57.91       87.06     45.01 o 
   3   9   5      849.31      881.38    141.56 o 
  -8  10   5     1265.57     1255.61    139.10 o 
  -6  10   5       25.45       48.60     52.01 o 
  -4  10   5      498.69      540.50     99.86 o 
  -2  10   5       75.92       73.90     60.64 o 
   0  10   5     2723.10     2408.51    362.16 o 
 -20   0   6      711.33      750.90    160.96 o 
 -16   0   6        7.36      -36.68     66.26 o 
 -14   0   6      171.41      104.46     48.30 o 
 -12   0   6    11744.94    12168.22    429.45 o 
 -10   0   6    25248.50    26110.47    850.47 o 
  -8   0   6     1206.65     1466.24    236.57 o 
  -6   0   6     1572.51     1376.03    221.60 o 
  -4   0   6      142.45      171.20    108.74 o 
  -2   0   6    13896.71    14476.93    349.62 o 
   0   0   6    21921.80    22045.57    439.31 o 
   2   0   6     1871.14     1685.22    246.31 o 
   4   0   6      841.80      787.96    161.34 o 
   6   0   6       36.58       31.07     56.90 o 
   8   0   6     5434.01     6267.74    431.60 o 
  10   0   6     4715.36     5965.66    431.97 o 
 -19   1   6       25.96      -11.19    110.24 o 
 -17   1   6      479.09      542.03    157.22 o 
 -15   1   6     1329.49     1202.33    159.58 o 
 -13   1   6       70.57       39.14     53.65 o 
 -11   1   6        7.05       28.73     38.09 o 
  -9   1   6      116.19       66.07    105.75 o 
  -7   1   6     3676.85     3996.33    246.68 o 
  -5   1   6     7405.87     7341.17    221.35 o 
  -3   1   6       25.31       -3.63     38.05 o 
  -1   1   6     3864.83     3805.29    183.05 o 
   1   1   6       62.45       61.43     26.46 o 
   3   1   6     5139.77     5112.70    196.73 o 
   5   1   6     4302.42     4337.62    275.67 o 
   7   1   6        4.73       49.85     42.17 o 
   9   1   6      471.07      683.16    162.08 o 
 -20   2   6      251.99      214.65     78.04 o 
 -18   2   6      585.71      428.83     93.60 o 
 -16   2   6      604.35      491.57    127.65 o 
 -14   2   6      736.74      717.02    110.51 o 
 -12   2   6      789.55      745.83    126.75 o 
 -10   2   6      556.77      524.57     80.99 o 
  -8   2   6     1400.27     1299.20    110.20 o 
  -6   2   6     2278.13     2095.94    113.14 o 
  -4   2   6     2863.07     2744.59    158.56 o 
  -2   2   6     2332.30     2108.30    143.49 o 
   0   2   6     1641.90     1425.01    118.53 o 
   2   2   6     1054.63      989.97     97.93 o 
   4   2   6      784.36      881.85     97.71 o 
   6   2   6     1519.53     1634.50    136.65 o 
   8   2   6      849.90      585.45    141.50 o 
  10   2   6      217.30      373.20    135.13 o 
 -19   3   6      216.23      255.93     74.50 o 
 -17   3   6     1415.69     1277.80    194.09 o 
 -15   3   6     2631.73     2618.94    224.47 o 
 -13   3   6     1073.63     1076.82    130.86 o 
 -11   3   6        6.68        9.01     32.68 o 
  -9   3   6      476.14      487.10     57.92 o 
  -7   3   6     8101.42     8041.27    204.77 o 
  -5   3   6    11392.64    11717.96    245.28 o 
  -3   3   6     1355.86     1246.68    117.57 o 
  -1   3   6       56.27       59.73     23.75 o 
   1   3   6      942.73      877.27     94.25 o 
   3   3   6     5486.63     5318.64    205.91 o 
   5   3   6     4652.22     4793.20    221.70 o 
   7   3   6      458.26      665.93    135.88 o 
   9   3   6       10.40       20.96     87.59 o 
 -18   4   6       13.41      -54.33     54.33 o 
 -16   4   6      498.08      519.66     97.28 o 
 -14   4   6      130.56      219.94    124.46 o 
 -12   4   6      767.65      866.57    211.12 o 
 -10   4   6     1684.19     1522.12    116.61 o 
  -8   4   6      159.68       96.47     28.85 o 
  -6   4   6     4567.81     4757.80    153.93 o 
  -4   4   6     1193.83     1139.39     91.76 o 
  -2   4   6     3717.72     3564.24    147.18 o 
   0   4   6     4556.07     4439.27    163.40 o 
   2   4   6     1326.09     1321.39    100.80 o 
   4   4   6     6100.22     6268.93    304.99 o 
   6   4   6      377.54      217.00     63.15 o 
   8   4   6     1227.88     1240.70    174.83 o 
 -17   5   6       95.48       25.59    155.72 o 
 -15   5   6        0.06       75.99    101.44 o 
 -13   5   6     1212.95     1380.31    175.48 o 
 -11   5   6     5966.86     6222.17    306.58 o 
  -9   5   6     3630.79     3396.57    226.82 o 
  -7   5   6       14.54        7.30     24.16 o 
  -5   5   6      179.23      196.80     32.80 o 
  -3   5   6     2998.43     3083.35    154.55 o 
  -1   5   6    10305.58    10262.69    295.65 o 
   1   5   6     6966.03     7040.63    209.84 o 
   3   5   6      279.93      178.85     50.63 o 
   5   5   6      162.39       98.42     80.11 o 
   7   5   6      889.50      826.91    167.70 o 
 -16   6   6      228.94      204.01    172.56 o 
 -14   6   6      195.27      120.22     59.21 o 
 -12   6   6      171.24       42.76     52.89 o 
 -10   6   6      161.22      140.88     53.47 o 
  -8   6   6      560.79      540.86     74.33 o 
  -6   6   6      844.99      846.61     72.54 o 
  -4   6   6     1386.62     1347.71     96.83 o 
  -2   6   6      783.01      770.26     68.87 o 
   0   6   6      184.68      219.77     33.00 o 
   2   6   6      461.08      355.56     63.18 o 
   4   6   6      850.35      934.19     99.17 o 
   6   6   6     1145.44     1034.57    152.79 o 
 -15   7   6        0.39      -60.25     60.25 o 
 -13   7   6      188.78      173.37    113.05 o 
 -11   7   6     1794.51     1756.54    198.90 o 
  -9   7   6      761.47      795.20    137.17 o 
  -7   7   6       46.51       56.34     38.02 o 
  -5   7   6       12.35      -27.73     27.73 o 
  -3   7   6      756.54      645.21     65.54 o 
  -1   7   6     2505.82     2560.99    276.21 o 
   1   7   6      464.67      499.89     73.47 o 
   3   7   6      208.71      246.17     79.29 o 
   5   7   6       19.87      -42.06     42.06 o 
 -12   8   6       51.28       62.09     62.51 o 
 -10   8   6        5.16      154.40    150.67 o 
  -8   8   6     1060.18     1198.81    130.31 o 
  -6   8   6     5383.79     5225.09    258.20 o 
  -4   8   6     2524.67     2594.69    189.29 o 
  -2   8   6       14.35       38.43     36.15 o 
   0   8   6       21.26       31.23     49.89 o 
   2   8   6     1563.26     1344.30    132.34 o 
  -9   9   6      154.95      202.46     83.48 o 
  -7   9   6      154.31      204.07     62.16 o 
  -5   9   6      370.98      323.88     80.15 o 
  -3   9   6      114.85       19.56    107.43 o 
  -1   9   6     1622.32     1469.96    177.84 o 
 -19   1   7      191.93      343.63    146.74 o 
 -17   1   7      103.92      157.59    111.55 o 
 -15   1   7      792.38      865.07    105.25 o 
 -13   1   7     1981.55     2815.62    197.60 o 
 -11   1   7     2355.90     2726.89    219.00 o 
  -9   1   7      420.09      339.89     75.17 o 
  -7   1   7        2.79       35.28     73.37 o 
  -5   1   7     2946.51     2954.48    174.29 o 
  -3   1   7     8631.42     9049.26    265.96 o 
  -1   1   7     3916.86     3917.96    268.66 o 
   1   1   7      145.90       97.33     49.23 o 
   3   1   7        2.61       -9.76     37.90 o 
   5   1   7     1429.72     1486.03    178.65 o 
   7   1   7     2940.88     3439.99    281.44 o 
 -18   2   7      740.77      585.24    298.15 o 
 -16   2   7      769.19     1007.32    226.84 o 
 -14   2   7        1.99      -32.91     32.91 o 
 -12   2   7      384.30      352.67     69.36 o 
 -10   2   7      963.63      932.96    125.34 o 
  -8   2   7     6019.19     5820.20    292.29 o 
  -6   2   7     4079.26     4125.19    194.79 o 
  -4   2   7       30.14       20.54     30.85 o 
  -2   2   7     1125.41     1039.95    103.96 o 
   0   2   7     1819.95     1918.95    145.45 o 
   2   2   7     8178.27     8756.71    367.51 o 
   4   2   7     2455.55     2097.88    214.93 o 
   6   2   7       65.51      229.59     61.85 o 
 -17   3   7      846.73      867.52    191.84 o 
 -15   3   7      199.61      142.38     99.76 o 
 -13   3   7      110.22      110.52     54.86 o 
 -11   3   7        2.01       26.68     36.69 o 
  -9   3   7     2288.38     2162.03    190.41 o 
  -7   3   7     4383.16     4141.26    215.47 o 
  -5   3   7      184.61      159.14     87.95 o 
  -3   3   7      582.57      521.14     73.57 o 
  -1   3   7      318.22      306.23     51.83 o 
   1   3   7      807.46      985.43    106.95 o 
   3   3   7     3193.87     3563.33    212.59 o 
   5   3   7      224.80      340.00    137.75 o 
   7   3   7      205.85      347.75    123.53 o 
 -16   4   7      927.52      905.50    270.64 o 
 -14   4   7      812.66      974.29    143.90 o 
 -12   4   7      919.48     1134.00    152.96 o 
 -10   4   7     1449.97     1335.28    143.27 o 
  -8   4   7     1999.66     1803.10    139.91 o 
  -6   4   7     1194.91     1138.53    115.06 o 
  -4   4   7     1688.27     1561.80    138.09 o 
  -2   4   7     2322.51     2059.98    164.09 o 
   0   4   7      911.42      840.86     96.70 o 
   2   4   7      815.36      621.90     82.13 o 
   4   4   7      639.04      574.55     97.15 o 
   6   4   7      550.62      558.29    163.77 o 
 -15   5   7       56.36       98.51     75.82 o 
 -13   5   7      469.52      395.25     83.98 o 
 -11   5   7      298.84      337.55     74.70 o 
  -9   5   7       19.95       47.73     32.72 o 
  -7   5   7      112.13      116.36     51.63 o 
  -5   5   7      251.50      245.27     44.72 o 
  -3   5   7     2184.88     2141.31    168.41 o 
  -1   5   7      403.50      395.87     66.71 o 
   1   5   7      412.83      272.92     57.62 o 
   3   5   7      150.49       38.52     89.46 o 
   5   5   7      321.86      312.82    172.19 o 
 -14   6   7     1016.98     1032.86    149.38 o 
 -12   6   7     2264.23     1842.81    201.56 o 
 -10   6   7      675.97      563.81     99.07 o 
  -8   6   7      126.71      149.21     56.36 o 
  -6   6   7       10.69       -1.34     31.20 o 
  -4   6   7     2755.03     2778.11    149.40 o 
  -2   6   7     3676.38     3904.66    309.96 o 
   0   6   7      368.97      259.63     65.00 o 
   2   6   7      191.58      149.03     91.34 o 
 -13   7   7      132.60      246.70    111.55 o 
 -11   7   7      370.33      325.56     73.90 o 
  -9   7   7     1490.19     1636.52    149.57 o 
  -7   7   7     2342.93     2651.16    208.45 o 
  -5   7   7      545.69      582.12     62.08 o 
  -3   7   7       99.69       37.19     44.64 o 
  -1   7   7        5.03      -52.78     52.78 o 
   1   7   7     1841.90     2088.14    170.11 o 
 -10   8   7        0.24      -68.13     68.13 o 
  -8   8   7      127.89      140.91     54.56 o 
  -6   8   7      141.18      177.12     52.03 o 
  -4   8   7       98.06       14.01     44.04 o 
  -2   8   7        5.94       40.23     43.21 o 
 -16   0   8     1283.80     1847.89    235.17 o 
 -14   0   8     4598.94     6322.79    481.13 o 
 -12   0   8     1166.13     1169.02    238.82 o 
 -10   0   8        9.31       65.51     77.49 o 
  -8   0   8       70.86      -32.57     70.00 o 
  -6   0   8     2196.71     2320.08    334.27 o 
  -4   0   8     5674.80     5412.03    473.90 o 
  -2   0   8     1649.55     1934.52    300.96 o 
   0   0   8       12.58       -9.73     60.27 o 
   2   0   8        6.38      -13.85     75.24 o 
   4   0   8     1692.75     1940.89    302.08 o 
 -17   1   8       55.05      257.91    148.23 o 
 -15   1   8       64.70       70.87     60.26 o 
 -13   1   8      125.33      166.17     86.18 o 
 -11   1   8      386.61      342.44    134.38 o 
  -9   1   8     1307.00     1183.09    166.37 o 
  -7   1   8       79.95       55.84     52.91 o 
  -5   1   8      539.01      398.12     95.83 o 
  -3   1   8       71.21       39.05    103.88 o 
  -1   1   8     1045.20     1186.80    164.52 o 
   1   1   8     1863.35     2094.90    222.03 o 
   3   1   8       48.33      -23.21     75.43 o 
 -16   2   8      209.22      199.52    148.98 o 
 -14   2   8      140.23      245.59     68.89 o 
 -12   2   8      282.49      326.94     84.41 o 
 -10   2   8      580.28      660.31    166.58 o 
  -8   2   8      795.80      616.54    151.98 o 
  -6   2   8      830.25      630.71     86.53 o 
  -4   2   8      683.02      439.18     65.30 o 
  -2   2   8      525.98      530.67    106.43 o 
   0   2   8      321.25      338.02     92.61 o 
   2   2   8      593.91      655.22    110.90 o 
   4   2   8      564.85      447.12     96.91 o 
 -15   3   8      105.26       74.87    104.06 o 
 -13   3   8      129.93      139.74     61.11 o 
 -11   3   8     1217.88     1289.11    162.86 o 
  -9   3   8     2596.31     2839.27    358.23 o 
  -7   3   8      927.23      673.97     87.80 o 
  -5   3   8       43.31       45.67     37.14 o 
  -3   3   8      290.75      261.95     52.52 o 
  -1   3   8     1517.40     1540.45    197.44 o 
   1   3   8     1903.28     1974.03    221.98 o 
   3   3   8      539.39      577.41    108.18 o 
 -14   4   8      153.76      273.63    168.07 o 
 -12   4   8        0.07      -57.81     60.67 o 
 -10   4   8      411.74      496.48    267.01 o 
  -8   4   8      333.86      363.03     94.22 o 
  -6   4   8      278.45      205.87     89.46 o 
  -4   4   8     1133.55     1160.58    120.87 o 
  -2   4   8       79.09       90.83     44.66 o 
   0   4   8     1847.58     1958.22    167.49 o 
   2   4   8      370.69      452.40     94.48 o 
 -13   5   8      902.63      704.86    193.15 o 
 -11   5   8       93.21       70.03     72.25 o 
  -9   5   8        0.25      122.19     55.69 o 
  -7   5   8      582.08      614.69     79.27 o 
  -5   5   8     2463.83     2511.54    239.02 o 
  -3   5   8     2543.84     2618.56    237.90 o 
  -1   5   8      551.25      621.76     87.46 o 
   1   5   8        2.58      111.92     77.11 o 
 -10   6   8      208.91      248.93    116.04 o 
  -8   6   8      332.90      429.51     72.69 o 
  -6   6   8      349.57      495.97     62.85 o 
  -4   6   8      134.80      123.34     95.31 o 
  -2   6   8      211.35      128.68     67.75 o 
 -13   1   9      275.84      357.81    275.73 o 
 -11   1   9       61.28       79.25     65.69 o 
  -9   1   9      492.23      489.31    100.74 o 
  -7   1   9     1713.84     1804.99    223.24 o 
  -5   1   9     1255.37     1298.54    248.93 o 
  -3   1   9      273.91      183.19     78.99 o 
  -1   1   9       39.86       54.37     61.80 o 
 -12   2   9      720.12     2504.78    537.18 o 
 -10   2   9      798.56      686.78    125.51 o 
  -8   2   9      118.40      113.05     70.94 o 
  -6   2   9       60.42       23.31     67.88 o 
  -4   2   9      253.31      292.40     85.75 o 
  -2   2   9     1993.74     1937.75    228.04 o 
 -11   3   9      739.74     1848.59    414.14 o 
  -9   3   9      142.99      -83.10     83.10 o 
  -7   3   9       18.91      -81.60     81.60 o 
  -5   3   9       33.46       51.55     59.10 o 
  -3   3   9       63.22      138.99     68.72 o 
 -10   4   9      435.66      898.33    219.17 o 
  -8   4   9      428.96     1020.72    313.14 o 
  -6   4   9      688.37      749.01     88.25 o 
                                                 
